# Supplementary material for: Admixture Increases Genetic Diversity and Adaptive Potential in Australasian Killer Whales
Source: Mol Ecol. 2025 Feb 28;34(23):e17689. doi: 10.1111/mec.17689 (PMC12684329; doi:10.1111/mec.17689)
Supplement: Supplementary file 2 — Table S1‐S11. [file MEC-34-e17689-s002.xlsx]

## Sheet: Table S1 Coverage
Table S1: Effective coverage (i.e. after filitering) of Australiasian killer whales (Orcinus orca) whole genomes generated here, corresponds to Table S1. BC=southwestern Australia, NI= northwestern Australia and KS= New Zealand samples.
Samples	Effective Coverage
BC14	10.8682
BC25	12.0518
BC28	8.40778
BC30	7.66439
BC34	9.24298
BC38	8.88561
BC47	7.29014
BC51	9.3254
BC6	6.36356
NI10	7.46339
NI13	14.5904
NI14	12.0459
NI16	13.4499
NI17	10.4523
NI1	10.1079
NI3	11.965
NI4	11.1479
NI5	9.90237
NI6	11.328
NI8	7.76807
KS1017	8.77643
KS1143	9.14261
KS1425	9.69356
KS1426	9.82741
KS1429	9.12526
KS1430	7.40917
KS1732	9.9915
KS1733	9.56963
KS1735	8.52142

## Sheet: Table S2  Accession_numbers
Table S2: Accession numbers for indivdual samples with archieve and study that generated wholegenome data. BC=southwestern Australia, NI= northwestern Australia and KS= New Zealand samples.
Sample Name	Archive	Accession code	Study
Resident	European Nucleotide Archive	ERR637324	Foote et al., 2016
Resident	European Nucleotide Archive	ERR637325	Foote et al., 2016
Resident	European Nucleotide Archive	ERR637326	Foote et al., 2016
Resident	European Nucleotide Archive	ERR637327	Foote et al., 2016
Resident	European Nucleotide Archive	ERR637328	Foote et al., 2016
Resident	European Nucleotide Archive	ERR637329	Foote et al., 2016
Resident	European Nucleotide Archive	ERR637330	Foote et al., 2016
Resident	European Nucleotide Archive	ERR637331	Foote et al., 2016
Resident	European Nucleotide Archive	ERR637332	Foote et al., 2016
Resident	European Nucleotide Archive	ERR637333	Foote et al., 2016
Transient	European Nucleotide Archive	ERR637334	Foote et al., 2016
Transient	European Nucleotide Archive	ERR637335	Foote et al., 2016
Transient	European Nucleotide Archive	ERR637336	Foote et al., 2016
Transient	European Nucleotide Archive	ERR637337	Foote et al., 2016
Transient	European Nucleotide Archive	ERR637338	Foote et al., 2016
Transient	European Nucleotide Archive	ERR637339	Foote et al., 2016
Transient	European Nucleotide Archive	ERR637340	Foote et al., 2016
Transient	European Nucleotide Archive	ERR637341	Foote et al., 2016
Transient	European Nucleotide Archive	ERR637342	Foote et al., 2016
Transient	European Nucleotide Archive	ERR637343	Foote et al., 2016
Antarctic type C	European Nucleotide Archive	ERR637344	Foote et al., 2016
Antarctic type C	European Nucleotide Archive	ERR637345	Foote et al., 2016
Antarctic type C	European Nucleotide Archive	ERR637346	Foote et al., 2016
Antarctic type C	European Nucleotide Archive	ERR637347	Foote et al., 2016
Antarctic type C	European Nucleotide Archive	ERR637348	Foote et al., 2016
Antarctic type C	European Nucleotide Archive	ERR637349	Foote et al., 2016
Antarctic type C	European Nucleotide Archive	ERR637350	Foote et al., 2016
Antarctic type C	European Nucleotide Archive	ERR637351	Foote et al., 2016
Antarctic type C	European Nucleotide Archive	ERR637352	Foote et al., 2016
Antarctic type C	European Nucleotide Archive	ERR637353	Foote et al., 2016
Antarctic type B1	European Nucleotide Archive	ERS554426	Foote et al., 2016
Antarctic type B1	European Nucleotide Archive	ERS554427	Foote et al., 2016
Antarctic type B1	European Nucleotide Archive	ERS554428	Foote et al., 2016
Antarctic type B1	European Nucleotide Archive	ERS554424	Foote et al., 2016
Antarctic type B1	European Nucleotide Archive	ERS554429	Foote et al., 2016
Antarctic type B1	European Nucleotide Archive	ERS554430	Foote et al., 2016
Antarctic type B1	European Nucleotide Archive	ERS554425	Foote et al., 2016
Antarctic type B2	European Nucleotide Archive	ERS554431	Foote et al., 2016
Antarctic type B2	European Nucleotide Archive	ERS554432	Foote et al., 2016
Antarctic type B2	European Nucleotide Archive	ERS554433	Foote et al., 2016
Antarctic type B2	European Nucleotide Archive	ERS554434	Foote et al., 2016
Antarctic type B2	European Nucleotide Archive	ERS554435	Foote et al., 2016
Antarctic type B2	European Nucleotide Archive	ERS554436	Foote et al., 2016
Antarctic type B2	European Nucleotide Archive	ERS554437	Foote et al., 2016
Antarctic type B2	European Nucleotide Archive	ERS554439	Foote et al., 2016
Antarctic type B2	European Nucleotide Archive	ERS554438	Foote et al., 2016
Antarctic type B2	European Nucleotide Archive	ERS554440	Foote et al., 2016
Antarctic type B2	European Nucleotide Archive	ERS554441	Foote et al., 2016
Norway	Sequence Read Archive	SAMN01180276	Foote et al., 2021
Iceland	Sequence Read Archive	SAMN11352773	Foote et al., 2021
Scotland	Sequence Read Archive	SAMN11352772	Foote et al., 2021
Newfoundland	Sequence Read Archive	SAMN11352757	Foote et al., 2021
Gibraltar	Sequence Read Archive	SAMN11352768	Foote et al., 2021
Gulf of Mexico	Sequence Read Archive	SAMN11352766	Foote et al., 2021
Gabon	Sequence Read Archive	SAMN11352764	Foote et al., 2021
Brazil	Sequence Read Archive	SAMN11352754	Foote et al., 2021
Alaskan transient	Sequence Read Archive	SAMN20478030	Foote et al., 2021
Alaskan resident	Sequence Read Archive	SAMN02595096	Foote et al., 2021
Alaskan offshore	Sequence Read Archive	SAMN11352753	Foote et al., 2021
Hawaii	Sequence Read Archive	SAMN11352755	Foote et al., 2021
Clipperton Is. (ETP)	Sequence Read Archive	SAMN11352765	Foote et al., 2021
Mexico (ETP)	Sequence Read Archive	SAMN11352756	Foote et al., 2021
Chatham Islands	Sequence Read Archive	SAMN11352761	Foote et al., 2021
New Zealand	Sequence Read Archive	SAMN11352760	Foote et al., 2021
W. Australia(NWA)	Sequence Read Archive	SAMN11352767	Foote et al., 2021
SW. Australia(SWA)	Sequence Read Archive	SAMN11352769	Foote et al., 2021
type B1	Sequence Read Archive	SAMN20368930	Foote et al., 2021
type B2	Sequence Read Archive	SAMN20368929	Foote et al., 2021
type C	Sequence Read Archive	SAMN20368928	Foote et al., 2021
Crozet	Sequence Read Archive	SAMN11352770	Foote et al., 2021
Antarctic Peninsula	Sequence Read Archive	SAMN11352759	Foote et al., 2021
Southern Ocean 1	Sequence Read Archive	SAMN11352762	Foote et al., 2021
Southern Ocean 2	Sequence Read Archive	SAMN11352763	Foote et al., 2021
Maldives	Sequence Read Archive	SAMN11352758	Foote et al., 2021
type D	Sequence Read Archive	SAMN20330599	Foote et al. 2023
BC14	Sequence Read Archive	TBA	Reeves et al. 2023 and this study
BC25	Sequence Read Archive	TBA	Reeves et al. 2023 and this study
BC28	Sequence Read Archive	TBA	Reeves et al. 2023 and this study
BC30	Sequence Read Archive	TBA	Reeves et al. 2023 and this study
BC31	Sequence Read Archive	TBA	Reeves et al. 2023 and this study
BC34	Sequence Read Archive	TBA	Reeves et al. 2023 and this study
BC38	Sequence Read Archive	TBA	Reeves et al. 2023 and this study
BC47	Sequence Read Archive	TBA	Reeves et al. 2023 and this study
BC51	Sequence Read Archive	TBA	Reeves et al. 2023 and this study
BC5	Sequence Read Archive	TBA	Reeves et al. 2023 and this study
BC6	Sequence Read Archive	TBA	Reeves et al. 2023 and this study
NI10	Sequence Read Archive	TBA	Reeves et al. 2023 and this study
NI13	Sequence Read Archive	TBA	Reeves et al. 2023 and this study
NI14	Sequence Read Archive	TBA	Reeves et al. 2023 and this study
NI16	Sequence Read Archive	TBA	Reeves et al. 2023 and this study
NI17	Sequence Read Archive	TBA	Reeves et al. 2023 and this study
NI1	Sequence Read Archive	TBA	Reeves et al. 2023 and this study
NI3	Sequence Read Archive	TBA	Reeves et al. 2023 and this study
NI4	Sequence Read Archive	TBA	Reeves et al. 2023 and this study
NI5	Sequence Read Archive	TBA	Reeves et al. 2023 and this study
NI6	Sequence Read Archive	TBA	Reeves et al. 2023 and this study
NI8	Sequence Read Archive	TBA	Reeves et al. 2023 and this study
NI9	Sequence Read Archive	TBA	Reeves et al. 2023 and this study
KS1017	Sequence Read Archive	TBA	Reeves et al. 2023 and this study
KS1143	Sequence Read Archive	TBA	Reeves et al. 2023 and this study
KS1425	Sequence Read Archive	TBA	Reeves et al. 2023 and this study
KS1426	Sequence Read Archive	TBA	Reeves et al. 2023 and this study
KS1429	Sequence Read Archive	TBA	Reeves et al. 2023 and this study
KS1430	Sequence Read Archive	TBA	Reeves et al. 2023 and this study
KS1732	Sequence Read Archive	TBA	Reeves et al. 2023 and this study
KS1733	Sequence Read Archive	TBA	Reeves et al. 2023 and this study
KS1735	Sequence Read Archive	TBA	Reeves et al. 2023 and this study

## Sheet: Table S3  ABBA_NWA_SWA_X_DTOL
Table S3: Output ABBA BABA results for d-statistics for D(NWA, SWA,X, dolphin) for Australasian killer whales wholegenomes compared to global killer whale dataset.‘SWA’ is Southwestern Australia, ‘NWA’ is and Northwestern Australia using the chromosomal reference genome assembly of a Norwegian killer whale (Foote et al. 2022 doi: 10.12688/wellcomeopenres.18278.1)
H1	H2	H3	nABBA	nBABA	Dstat	jackEst	SE	Z
SWA	NWA	Brazil	162510	153381	0.0288992	0.0288992	0.00524709	-5.50767
SWA	NWA	Chatham Islands	153498	160991	-0.0238259	-0.0238259	0.00529375	4.50077
SWA	NWA	Gabon	167285	151900	0.0482009	0.0482009	0.00589532	-8.17612
SWA	NWA	ETP Clipperton Island	177944	147787	0.0925825	0.0925825	0.00700956	-13.208
SWA	NWA	type B1	135140	159936	-0.0840326	-0.0840326	0.0065657	12.7987
SWA	NWA	Southern Ocean1	151913	158203	-0.0202827	-0.0202827	0.00549285	3.69257
SWA	NWA	Southern Ocean2	159416	160844	-0.00445888	-0.00445888	0.00590308	0.755348
SWA	NWA	type D 202035	150832	146938	0.0130772	0.0130772	0.00609837	-2.14438
SWA	NWA	type C	135613	160041	-0.0826236	-0.0826236	0.00673932	12.2599
SWA	NWA	Offshore	171377	150021	0.0664472	0.0664472	0.00597996	-11.1116
SWA	NWA	37927_ETP Mexico	170429	150635	0.0616513	0.0616513	0.00551326	-11.1823
SWA	NWA	Gulf_of_Mexico	163518	153959	0.0301093	0.0301093	0.00522246	-5.76534
SWA	NWA	Maldives	168277	148417	0.0627104	0.0627104	0.00587377	-10.6763
SWA	NWA	Antarctic_Peninsula	155248	159052	-0.0121031	-0.0121031	0.00469191	2.57956
SWA	NWA	type B2	134929	160595	-0.0868491	-0.0868491	0.00670411	12.9546
SWA	NWA	Crozet	151763	158522	-0.0217832	-0.0217832	0.00536302	4.06174
SWA	NWA	Resident	166047	147965	0.0575838	0.0575838	0.00598105	-9.62771
SWA	NWA	Gibraltar	157818	144038	0.0456509	0.0456509	0.00616078	-7.40992
SWA	NWA	Newfoundland	160710	151456	0.0296445	0.0296445	0.00552472	-5.36579
SWA	NWA	NZ	167467	150861	0.0521663	0.0521663	0.00592491	-8.80457
SWA	NWA	Norway	155953	145693	0.0340134	0.0340134	0.00574139	-5.92424
SWA	NWA	Iceland	157027	147020	0.0329127	0.0329127	0.00529783	-6.21249
SWA	NWA	Scotland	164227	151753	0.0394772	0.0394772	0.00584802	-6.75052
SWA	NWA	transient	162917	146665	0.0524966	0.0524966	0.00512918	-10.2349
SWA	NWA	Hawaii	170030	150050	0.0624219	0.0624219	0.00562218	-11.1028

## Sheet: Table S4  ABBA_SWA_NZ_DTOL
Table S4: Output ABBA BABA results for d-statistics for D(SWA, NZ,X, dolphin) for Australasian killer whales wholegenomes compared to global killer whale dataset. ‘SWA’ is Southwestern Australia, and ‘NZ’ is New Zealand using the chromosomal reference genome assembly of a Norwegian killer whale (Foote et al. 2022 doi: 10.12688/wellcomeopenres.18278.1)
H1	H2	H3	nABBA	nBABA	Dstat	jackEst	SE	Z
NZ	SWA	Brazil	148767	172488	-0.0738385	-0.0738385	0.00612468	-12.0559
NZ	SWA	Chatham Islands	161071	154945	0.0193851	0.0193851	0.00575932	3.36586
NZ	SWA	Gabon	141153	189824	-0.147053	-0.147053	0.00690947	-21.2828
NZ	SWA	ETP Clipperton Island	141907	190055	-0.145041	-0.147053	0.00687119	-21.1085
NZ	SWA	type B1	159474	137384	0.0744127	0.0744127	0.00727759	10.2249
NZ	SWA	Southern Ocean1	157524	153952	0.011468	0.011468	0.00618603	1.85385
NZ	SWA	Southern Ocean2	161617	159621	0.00621346	0.00621346	0.00653322	0.951057
NZ	SWA	type D 202035	146600	153644	-0.0234609	-0.0234609	0.00711294	-3.29834
NZ	SWA	type C	160034	136643	0.0788433	0.0788433	0.00730486	10.7933
NZ	SWA	Offshore	143108	185717	-0.12958	-0.12958	0.00692812	-18.7034
NZ	SWA	37927_ETP Mexico	152939	166936	-0.0437577	-0.0437577	0.00595727	-7.34527
NZ	SWA	Gulf_of_Mexico	151221	171114	-0.0617153	-0.0617153	0.00589708	-10.4654
NZ	SWA	Maldives	151054	164680	-0.0431566	-0.0431566	0.00597261	-7.22575
NZ	SWA	Antarctic_Peninsula	159009	156964	0.00647207	0.00647207	0.00518638	1.2479
NZ	SWA	type B2	160539	136377	0.0813766	0.0813766	0.00732075	11.1159
NZ	SWA	Crozet	158479	153605	0.0156176	0.0156176	0.00612415	2.55017
NZ	SWA	Resident	143225	178806	-0.110489	-0.110489	0.00702163	-15.7356
NZ	SWA	Gibraltar	136036	175010	-0.1253	-0.1253	0.00672309	-18.6372
NZ	SWA	Newfoundland	147471	169300	-0.068911	-0.068911	0.00605822	-11.3748
NZ	SWA	Ningaloo	153923	167467	-0.0421419	-0.0421419	0.00599987	-7.02381
NZ	SWA	Norway	142169	164867	-0.0739262	-0.0739262	0.00648689	-11.3962
NZ	SWA	Iceland	146094	162777	-0.0540128	-0.0540128	0.0063016	-8.57129
NZ	SWA	Scotland	146029	177739	-0.0979405	-0.0979405	0.00691725	-14.1589
NZ	SWA	transient	148280	160984	-0.0410782	-0.0410782	0.00591608	-6.94348
NZ	SWA	Hawaii	152324	166353	-0.0440226	-0.0440226	0.00626572	-7.02595

## Sheet: Table S5  ABBA NWA_NZ_X_DTOL
Table S5: Output ABBA BABA results for d-statistics for D(NWA, NZ,X, dolphin) for Australasian killer whales wholegenomes compared to global killer whale dataset. ‘NWA’ is Northwestern Australia and ‘NZ’ is New Zealand using the chromosomal reference genome assembly of a Norwegian killer whale (Foote et al. 2022 doi: 10.12688/wellcomeopenres.18278.1)
H1	H2	H3	nABBA	nBABA	Dstat	jackEst	SE	Z
NZ	NWA	Brazil	149093	162037	-0.0416032	-0.0416032	0.00559809	7.43167
NZ	NWA	Chatham Islands	150776	150734	0.000139299	0.000139299	0.00526334	-0.0264659
NZ	NWA	Gabon	144355	177535	-0.103079	-0.103079	0.006457	15.9639
NZ	NWA	ETP Clipperton Island	154234	172712	-0.056517	-0.056517	0.00708137	7.98109
NZ	NWA	type B1	139381	141483	-0.00748405	-0.00748405	0.00603638	1.23982
NZ	NWA	SouthernOcean1	147930	148875	-0.00318391	-0.00318391	0.00551823	0.57698
NZ	NWA	SouthernOcean2	153942	152685	0.00409944	0.00409944	0.00530649	-0.772534
NZ	NWA	type D 202035	144003	146107	-0.00725242	-0.00725242	0.00631907	1.1477
NZ	NWA	type C	139817	140400	-0.00208053	-0.00208053	0.00634796	0.327748
NZ	NWA	Offshore	150424	171546	-0.0656024	-0.0656024	0.00621635	10.5532
NZ	NWA	37927_ETP Mexico	159378	154036	0.0170445	0.0170445	0.00573739	-2.97079
NZ	NWA	Gulf_of_Mexico	150927	161022	-0.0323611	-0.0323611	0.00602505	5.37109
NZ	NWA	Maldives	157068	151019	0.0196341	0.0196341	0.00550604	-3.56591
NZ	NWA	Antarctic_Peninsula	151006	151677	-0.00221684	-0.00221684	0.00471615	0.470053
NZ	NWA	type B2	139396	140142	-0.00266869	-0.00266869	0.00643063	0.414996
NZ	NWA	Crozet	148051	150206	-0.00722531	-0.00722531	0.00544584	1.32676
NZ	NWA	Resident	147740	165758	-0.057474	-0.057474	0.00615084	9.34409
NZ	NWA	Gibraltar	138866	164603	-0.0848093	-0.0848093	0.00621487	13.6462
NZ	NWA	Newfoundland	147493	158979	-0.0374781	-0.0374781	0.00549045	6.82606
NZ	NWA	Bremer	153923	150861	0.0100465	0.0100465	0.00529545	-1.89719
NZ	NWA	Norway	143006	154203	-0.0376738	-0.0376738	0.00587274	6.41503
NZ	NWA	Iceland	144742	153741	-0.0301491	-0.0301491	0.00571561	5.27487
NZ	NWA	Scotland	146642	167595	-0.066679	-0.066679	0.0062583	10.6545
NZ	NWA	transient	152491	149466	0.010018	0.010018	0.00566935	-1.76704
NZ	NWA	Hawaii	159500	152710	0.0217482	0.0217482	0.00563388	-3.86025

## Sheet: Table S6  ABBA_BABA_NWA_SWA_X_
Table S6: Output ABBA BABA results for d-statistics for D(NWA, SWA,X, dolphin) for Australasian killer whales wholegenomes compared to global killer whale dataset.‘SWA’ is Southwestern Australia, ‘NWA’ is and Northwestern Australia mapped to the North Pacific ‘Biggs’ (CNGBdb accession: CNA0050865).
H1	H2	H3	nABBA	nBABA	jackEst	SE	Z
NWA	SWA	Southern Ocean 1	158072	151869	0.0200135	0.00482707	4.1461
NWA	SWA	Southern Ocean 2	159526	156346	0.0100674	0.00579995	1.73577
NWA	SWA	type D	147199	150383	-0.0106996	0.00559725	-1.91158
NWA	SWA	Antarctic Peninsula	157793	154307	0.0111695	0.00412381	2.70854
NWA	SWA	Brazil	152896	160255	-0.0234999	0.00462093	-5.08552
NWA	SWA	Chatham	150825	149921	0.00300586	0.00499655	0.601587
NWA	SWA	Clipperton_Island	147546	174107	-0.0825766	0.00661298	-12.487
NWA	SWA	Crozet	157034	150044	0.022763	0.00506427	4.49481
NWA	SWA	Gabon	151762	164403	-0.0399823	0.00529115	-7.55645
NWA	SWA	Gibraltar	146176	157432	-0.0370741	0.00571125	-6.49142
NWA	SWA	Gulf_of_Mexico	153880	161373	-0.0237682	0.00497357	-4.77891
NWA	SWA	Hawaii	150082	167263	-0.0541398	0.00516002	-10.4922
NWA	SWA	Iceland	147886	154628	-0.0222866	0.00463596	-4.80733
NWA	SWA	Maldives	148896	165799	-0.0537123	0.00561263	-9.5699
NWA	SWA	Mexico	150712	166379	-0.0494085	0.00504073	-9.80186
NWA	SWA	NewFoundland	142168	148283	-0.0210535	0.00496538	-4.24005
NWA	SWA	Norway	150432	158763	-0.0269442	0.00486363	-5.53993
NWA	SWA	NZ	151119	163970	-0.0407853	0.00553997	-7.36201
NWA	SWA	offshore	149738	167215	-0.0551407	0.005408	-10.1961
NWA	SWA	resident	147785	162923	-0.048721	0.00553486	-8.80256
NWA	SWA	Scotland	152934	162239	-0.0295235	0.0053811	-5.48651
NWA	SWA	transient	133856	147843	-0.0496523	0.00539579	-9.20204
NWA	SWA	typeB1	157222	135543	0.0740491	0.00603886	12.2621
NWA	SWA	typeB2	159061	135897	0.0785332	0.00614914	12.7714
NWA	SWA	typeC	157828	136178	0.0736379	0.00608777	12.0961

## Sheet: Table S7 ABBA_BABA_SWA_NZ_X
Table S7: Output ABBA BABA results for d-statistics for D(SWA, NZ,X, dolphin) for Australasian killer whales wholegenomes compared to global killer whale dataset. ‘SWA’ is Southwestern Australia, and ‘NZ’ is New Zealand mapped to the North Pacific ‘Biggs’ (CNGBdb accession: CNA0050865).
H1	H2	H3	nABBA	nBABA	jackEst	SE	Z
SWA	NZ	AntPen	155225	157872	-0.0084542	0.00470154	-1.79819
SWA	NZ	Chatham	154219	158048	-0.0122619	0.00507163	-2.41775
SWA	NZ	ClipIsland	186362	140915	0.138864	0.00646215	21.4888
SWA	NZ	Newfound	156870	139540	0.0584663	0.00543515	10.7571
SWA	NZ	Resident	175375	143258	0.100796	0.00655917	15.3672
SWA	NZ	202035	153922	146534	0.0245893	0.00630867	3.8977
SWA	NZ	Brazil	169248	149371	0.0623848	0.00537649	11.6033
SWA	NZ	Crozet	151158	156995	-0.0189419	0.00560335	-3.38046
SWA	NZ	Gabon	186421	141180	0.138098	0.00646532	21.3598
SWA	NZ	Gibraltar	174651	137507	0.118991	0.00647732	18.3704
SWA	NZ	Gulf_of_Mexico	168076	150285	0.0558831	0.00539551	10.3573
SWA	NZ	Hawaii	163568	151488	0.0383424	0.00573719	6.68313
SWA	NZ	Iceland	160589	146312	0.0465199	0.00547226	8.50104
SWA	NZ	Maldives	161928	151078	0.0346639	0.00578777	5.98916
SWA	NZ	Mexico	163542	151723	0.0374891	0.00527103	7.11229
SWA	NZ	Norway	166234	146521	0.0630302	0.00553202	11.3937
SWA	NZ	offshore	180768	142914	0.116948	0.00652244	17.9301
SWA	NZ	Scotland	176121	146603	0.0914651	0.00632697	14.4564
SWA	NZ	transient	145919	134698	0.0399869	0.00596609	6.70237
SWA	NZ	typeB1	138037	156621	-0.0630697	0.00677182	-9.31356
SWA	NZ	typeB2	137219	158228	-0.0711092	0.00683578	-10.4025
SWA	NZ	Southern Ocean 1	153598	156597	-0.0096681	0.00537478	-1.79879
SWA	NZ	Southern Ocean 2	156352	160813	-0.0140652	0.00579586	-2.42677
SWA	NZ	typeC	136609	157652	-0.0715114	0.00671006	-10.6573
SWA	NZ	NWA	163970	153174	0.0340413	0.00575073	5.91948

## Sheet: Table S8 ABBA_BABA_NWA_NZ_X
Table S8: Output ABBA BABA results for d-statistics for D(NWA, NZ,X, dolphin) for Australasian killer whales wholegenomes compared to global killer whale dataset. ‘NWA’ is Northwestern Australia and ‘NZ’ is New Zealand mapped to the North Pacific ‘Biggs’ (CNGBdb accession: CNA0050865).
H1	H2	H3	nABBA	nBABA	jackEst	SE	Z
NWA	NZ	Southern Ocean 1	151038	148137	0.00969667	0.00519079	1.86805
NWA	NZ	type D	147297	143931	0.011558	0.00572286	2.01961
NWA	NZ	Brazil	161319	149138	0.0392357	0.0052348	7.49505
NWA	NZ	Crozet	149498	148163	0.00448497	0.00504741	0.888569
NWA	NZ	Gabon	176673	143453	0.103772	0.00591084	17.5561
NWA	NZ	Gibraltar	165765	140182	0.0836191	0.00593397	14.0916
NWA	NZ	Gulf_of_Mexico	161450	151041	0.0333098	0.00544697	6.11528
NWA	NZ	Hawaii	153163	158852	-0.0182331	0.00527393	-3.45721
NWA	NZ	Iceland	153464	145545	0.0264842	0.00552018	4.7977
NWA	NZ	Maldives	151392	156939	-0.0179904	0.00537568	-3.34663
NWA	NZ	Mexico	152656	158528	-0.0188699	0.00525739	-3.58921
NWA	NZ	Newfoundland	149471	138457	0.0382526	0.00525712	7.27634
NWA	NZ	offshore	170023	149465	0.0643467	0.00633765	10.1531
NWA	NZ	resident	164629	147855	0.0536795	0.00627109	8.55984
NWA	NZ	Scotland	168116	147522	0.0652456	0.00607656	10.7373
NWA	NZ	transient	136203	139720	-0.0127463	0.00521594	-2.44372
NWA	NZ	typeB1	141250	139282	0.00701524	0.00622442	1.12705
NWA	NZ	typeB2	141731	140536	0.00423358	0.00625383	0.676958
NWA	NZ	typeC	141285	139368	0.0068305	0.00629492	1.08508
NWA	NZ	Antarctic_Peninsula	152037	150917	0.00369693	0.00436966	0.846046
NWA	NZ	Southern Ocean 2	152493	153601	-0.0036198	0.00488103	-0.741606
NWA	NZ	Chatham	150825	149921	0.00300586	0.00499655	0.601587
NWA	NZ	ClipIsland	172252	153553	0.0573932	0.00638908	8.98302
NWA	NZ	Norway	158299	147414	0.0356053	0.00537165	6.62837
NWA	NZ	SWA	151119	153174	-0.00675336	0.00511303	-1.32081

## Sheet: Table S9 F3
Table S9: f3 statistic tests for Australasian and type C killer whales for evidence of ancient admixture. ‘SWA’ is Southwestern Australia and ‘NWA’ is Northwestern Australia.
Topology	f3	Standard Deviation	Zscore
SWA;typeC,NWA	-0.000175849	8.52939e-05	-2.06169
type C;SWA,NWA	0.0418849	0.000149961	279.305
NWA;SWA,type C	0.0177973	0.000116685	152.524

## Sheet: Table S10 F4
Table S10: f4 statistic tests for Australasian and type C killer whales for evidence of ancient admixture.‘SWA’ is Southwestern Australia, ‘NWA’ is Northwestern Australia and ‘NZ’ is New Zealand.
Topology	f4	Standard Deviation	Z-score
SWA,type C;NZ,NWA	-0.0019357	0.000109038	-17.7525
SWA,NZ;type C,NWA	0.00596367	0.000131263	45.433
SWA,NWA;type C,NZ	0.00789937	0.00011603	68.0803

[truncated: 1 more sheets: Table S11 apoh]
